# Supplementary material for: Elucidating the Role of the Mo2C/MgO Catalyst Interface in the Mechanism of the Reverse Water Gas Shift Reaction
Source: Nanomaterials (Basel). 2025 Oct 18;15(20):1591. doi: 10.3390/nano15201591 (PMC12567052; doi:10.3390/nano15201591)
Supplement: Supplementary file 1 [file nanomaterials-15-01591-s001.zip]

Archive with 1 entries (1 files):
- nanomaterials-3913220-supplementary.pdf
